# Supplementary material for: Spermatozoa Survival in Egg Yolk-Based and Soybean-Based Extenders at Ambient and Chilling Temperature in Domestic Turkeys (Meleagris gallopavo)
Source: Animals (Basel). 2022 Mar 3;12(5):648. doi: 10.3390/ani12050648 (PMC8909083; doi:10.3390/ani12050648)
Supplement: Supplementary file 1 [file animals-12-00648-s001.zip]

Archive with 1 entries (1 files):
- animals-1535913-supplementary.pdf
